# Supplementary material for: Lower Urinary Tract Dysfunction Among Patients Undergoing Surgery for Deep Infiltrating Endometriosis: A Prospective Cohort Study
Source: J Clin Med. 2024 Dec 3;13(23):7367. doi: 10.3390/jcm13237367 (PMC11642162; doi:10.3390/jcm13237367)
Supplement: Supplementary file 1 [file jcm-13-07367-s001.zip]

Archive with 1 entries (1 files):
- jcm-3329143-supplementary revised.pdf
